# Supplementary material for: Zona Pellucida Dynamics Integrate Biochemical and Clinical Indicators of Embryo Competence
Source: J Clin Med. 2026 Mar 7;15(5):2038. doi: 10.3390/jcm15052038 (PMC12985992; doi:10.3390/jcm15052038)
Supplement: Supplementary file 1 [file jcm-15-02038-s001.zip]

Archive with 1 entries (1 files):
- jcm-4150787-supplementary.pdf
